# Supplementary material for: Hyperphosphorylated PTEN exerts oncogenic properties
Source: Nat Commun. 2023 May 24;14:2983. doi: 10.1038/s41467-023-38740-x (PMC10209192; doi:10.1038/s41467-023-38740-x)
Supplement: Supplementary file 4 — Source Data [file 41467_2023_38740_MOESM4_ESM.xlsx]

## Sheet: Fig. 1
															Fig. 1g

## Sheet: Fig.2
Figure 2a
Tumor @ 9 mo	+/+	+/–	A/A	∆4/∆4
yes	4	16	2	3
no	40	16	22	20
Total	44	32	24	23
P-value two-sided Fisher's Exact test compared to +/+		0.0001	>0.9999	0.6841
Incidence	0.0909091	0.5	0.0833333	0.130435
Figure 2b
Lung Tumor	+/+	+/–	A/A	∆4/∆4
yes	3	2	2	2
no	41	30	22	21
Total	44	32	24	23
P-value two-sided Fisher's Exact test compared to +/+		>0.9999	>0.9999	>0.9999
Incidence	0.0681818	0.0625	0.0833333	0.0869565
Lymphoma	+/+	+/–	A/A	∆4/∆4
yes	0	9	0	1
no	44	23	24	22
Total	44	32	24	23
P-value two-sided Fisher's Exact test compared to +/+		0.0002	>0.9999	0.3433
Incidence	0	0.28125	0	0.0434783
Pheochromocytoma	+/+	+/–	A/A	∆4/∆4
yes	0	7	0	0
no	44	25	24	23
Total	44	32	24	23
P-value two-sided Fisher's Exact test compared to +/+		0.0015	>0.9999	>0.9999
Incidence	0	0.21875	0	0
Other Tumor	+/+	+/–	A/A	∆4/∆4
yes	1	8	0	0
no	43	24	24	23
Total	44	32	24	23
P-value two-sided Fisher's Exact test compared to +/+		0.0034	>0.9999	>0.9999
Incidence	0.0227273	0.25	0	0
Multiple Tumors	+/+	+/–	A/A	∆4/∆4
yes	0	9	0	0
no	44	23	24	23
Total	44	32	24	23
P-value two-sided Fisher's Exact test compared to +/+		0.0002	>0.9999	>0.9999
Incidence	0	0.28125	0	0
Figure 2c
lymphadenopathy	+/+	+/–	A/A	∆4/∆4
yes	0	22	2	0
no	44	10	22	23
Total	44	32	24	23
P-value two-sided Fisher's Exact test compared to +/+		<0.0001	0.1212	>0.9999
Incidence	0	0.6875	0.0833333	0
Figure 2d
Tumor @ 16 mo	+/+	A/A	∆4/∆4
yes	30	12	9
no	50	39	25
Total	80	51	34
P-value two-sided Fisher's Exact test compared to +/+		0.1247	0.2879
Incidence	0.375	0.235294	0.264706
Figure 2e
Lung tumor	+/+	A/A	∆4/∆4
yes	28	10	8
no	52	41	26
Total	80	51	34
P-value two-sided Fisher's Exact test compared to +/+		0.0757	0.275
Incidence	0.35	0.196078	0.235294
Lymphoma	+/+	A/A	∆4/∆4
yes	0	2	0
no	80	49	34
Total	80	51	34
P-value two-sided Fisher's Exact test compared to +/+		0.1497	>0.9999
Incidence	0	0.0392157	0
Other tumor	+/+	A/A	∆4/∆4
yes	5	0	1
no	75	51	33
Total	80	51	34
P-value two-sided Fisher's Exact test compared to +/+		0.1558	0.6673
Incidence	0.0625	0	0.0294118
Multiple tumors	+/+	A/A	∆4/∆4
yes	4	1	0
no	76	50	34
Total	80	51	34
P-value two-sided Fisher's Exact test compared to +/+		0.648	0.3157
Incidence	0.05	0.0196078	0

## Sheet: Fig.3
Figure 3c
	Normalized PTEN level
	+/+	+/–	HyNP
	102.103	20.8063	22.5624
	93.1339	20.2502	27.1217
	104.763	18.4335	24.3423
	115.066	29.3179	28.3214
	91.4248	19.9715	24.3938
	93.5091	30.6132	23.7478
Mean	100	23.2321	25.0816
SEM	3.72785	2.15987	0.890758
P-value Ordinary one-way ANOVA	<0.0001
P-value Tukey's Multiple Comparisons test	+/+ vs +/–	<0.0001
	+/+ vs HNP	<0.0001
	+/– vs HNP	0.8655
Figure 3d
	Mouse ID	Genotype	Age	Total tubules	Normal tubules	PIN II	PIN III	PIN IV		% Normal tubules	% PIN II	% PIN III	% PIN IV
	G2785	+/+ BL6	6 mo	1212	1208	4	0	0		99.67	0.330033	0	0
	G2787	+/+ BL6	6 mo	1095	1090	5	0	0		99.5434	0.456621	0	0
	G2788	+/+ BL6	6 mo	1169	1168	1	0	0		99.9145	0.0855432	0	0
	G2789	+/+ BL6	6 mo	1155	1150	5	0	0		99.5671	0.4329	0	0
	G2855	+/+ BL6	6 mo	1321	1318	3	0	0		99.7729	0.227101	0	0
				1190.4	1186.8	3.6	0	0	AVG	99.6936	0.30644	0	0
	O628	+/– BL6	6 mo	827	660	67	94	6		79.8065	8.10157	11.3664	0.725514
	P72	+/– BL6	6 mo	872	725	57	85	5		83.1422	6.5367	9.74771	0.573394
	A1170	+/– BL6	6 mo	790	678	28	82	2		85.8228	3.5443	10.3797	0.253165
	B1292	+/– BL6	6 mo	1092	899	71	122	0		82.326	6.50183	11.1722	0
	I1118	+/– BL6	6 mo	968	802	90	75	1		82.8512	9.29752	7.74793	0.103306
				909.8	752.8	62.6	91.6	2.8	AVG	82.7898	6.79639	10.0828	0.331076
	D2117	HNP/HNP	6 mo	1108	1088	19	1	0		98.1949	1.7148	0.0902527	0
	D2672	HNP/HNP	6 mo	1213	1158	48	7	0		95.4658	3.95713	0.577082	0
	D2677	HNP/HNP	6 mo	1201	1143	47	11	0		95.1707	3.91341	0.915903	0
	G2062	HNP/HNP	6 mo	1008	927	77	4	0		91.9643	7.63889	0.396825	0
	G2063	HNP/HNP	6 mo	1079	1038	41	0	0		96.2002	3.79981	0	0
				1121.8	1070.8	46.4	4.6	0	AVG	95.3992	4.20481	0.396013	0
	Percentage tubules with indicated PIN lesions
	+/+ II	+/+ III	+/+ IV	+/– II	+/– III	+/– IV	Hy II	Hy III	Hy IV
	0.33	0	0	8.1016	11.3664	0.7255	1.7148	0.0903	0
	0.4566	0	0	6.5367	9.7477	0.5734	3.9571	0.5771	0
	0.0855	0	0	3.5443	10.3797	0.2532	3.9134	0.9159	0
	0.4329	0	0	6.5018	11.1722	0	7.6389	0.3968	0
	0.2271	0	0	9.2975	7.7479	0.1033	3.7998	0	0
Mean	0.30642	0	0	6.79638	10.0828	0.33108	4.2048	0.39602	0
SEM	0.0686311	0	0	0.966681	0.651407	0.138175	0.956646	0.166337	0
P-value Dunnett's multiple comparisons test compated to +/–	0.0002	<0.0001	0.0229				0.0678	<0.0001	0.0229
P-value Ordinary one-way ANOVA of PIN II	0.0003
P-value Ordinary one-way ANOVA of PIN III	<0.0001
P-value Ordinary one-way ANOVA of PIN IV	0.004

## Sheet: Fig. 4
Figure 4c
				Number of PIN lesions with indicated conditions					Percentage of PIN lesions with indicated conditions
	Mouse ID, Level	Genotype	Tubule characteristics	pAKTS473 up, Pten down	pAKTS473 up, Pten up	pAKTS473 down, Pten up	pAKTS473 down, Pten down		pAKTS473 up, Pten down	pAKTS473 up, Pten up	pAKTS473 down, Pten up	pAKTS473 down, Pten down
Mouse 1	B1292, L14	+/–	PIN III	10					1
	B1292, L14	+/–	PIN II	5
Mouse 2	P72, L7	+/–	PIN III	9					0.963636	0.0363636
	P72, L7	+/–	PIN II	14	1
	P72, L8	+/–	PIN III	13
	P72, L8	+/–	PIN II	17	1
Mouse 3	O628, L2	+/–	PIN III	7					1
	O628, L2	+/–	PIN II	5
	O628, L1	+/–	PIN III	4
	O628, L1	+/–	PIN II	8
Mouse 4	A1170, L8	+/–	PIN III	9					1
	A1170, L8	+/–	PIN II	9
Mouse 5	B1557, L8	+/–	PIN III	11					1
	B1557, L8	+/–	PIN II	15
Mouse 1	D2117, L6	HNP/HNP	PIN II			5					1
	D2117, L6	HNP/HNP	normal			110
	D2117, L7	HNP/HNP	PIN II			4
	D2117, L7	HNP/HNP	normal			105
	D2117, L.8	HNP/HNP	PIN II			3
	D2117, L.8	HNP/HNP	normal			77
Mouse 2	D2672, L9	HNP/HNP	PIN III			3					1
	D2672, L9	HNP/HNP	PIN II			9
	D2672, L9	HNP/HNP	normal		1	97
	D2672, L7	HNP/HNP	PIN II			7
	D2672, L7	HNP/HNP	normal			88
Mouse 3	D2677, L6	HNP/HNP	PIN III			1					1
	D2677, L6	HNP/HNP	PIN II			8
	D2677, L6	HNP/HNP	normal		1	91
	D2677, L7	HNP/HNP	PIN III			4
	D2677, L7	HNP/HNP	PIN II			7
	D2677, L7	HNP/HNP	normal			86
Mouse 4	G2062, L3	HNP/HNP	PIN III			3					1
	G2062, L3	HNP/HNP	PIN II			15
	G2062, L3	HNP/HNP	normal			75
	G2062, L5	HNP/HNP	PIN III			1
	G2062, L5	HNP/HNP	PIN II			14
	G2062, L5	HNP/HNP	normal			90
Mouse 5	G2063, L9	HNP/HNP	PIN II			4					1
	G2063, L9	HNP/HNP	normal			101
	G2063, L12	HNP/HNP	PIN II			5
	G2063, L12	HNP/HNP	normal			53
	G2063, L14	HNP/HNP	PIN II			6
	G2063, L14	HNP/HNP	normal			41
	Percentage PIN lesions with high P-AKTS473 and low PTEN
	+/– (n=5)	HNP/HNP (n=5)
	100	0
	96.4	0
	100	0
	100	0
	100	0
Mean	99.28	0
SEM	0.72	0
2-tailed Unpaired t test		<0.0001

## Sheet: Fig. 5
Figure 5f
	Mouse ID	Genotype	Age	Total tubules	Normal tubules	PIN II	PIN III	PIN IV		% Normal tubules	% PIN II	% PIN III	% PIN IV
	P91	+/+ BL6	6 mo	856	856	0	0	0		100	0	0	0
	P951	+/+ BL6	6 mo	967	967	0	0	0		100	0	0	0
	P952	+/+ BL6	6 mo	691	691	0	0	0		100	0	0	0
	O635	+/+ BL6	6 mo	1010	1006	4	0	0		99.604	0.39604	0	0
	P394	+/+ BL6	6 mo	957	951	6	0	0		99.373	0.626959	0	0
				896.2	894.2	2	0	0	AVG	99.7954	0.2046	0	0
	M862	S380A/A	6 mo	871	871	0	0	0		100	0	0	0
	P730	S380A/A	6 mo	730	728	2	0	0		99.726	0.273973	0	0
	P731	S380A/A	6 mo	680	680	0	0	0		100	0	0	0
	A1169	S380A/A	6 mo	755	753	2	0	0		99.7351	0.264901	0	0
	Y1043	S380A/A	6 mo	987	985	2	0	0		99.7974	0.202634	0	0
				804.6	803.4	1.2	0	0	AVG	99.8517	0.148302	0	0
	T198	S380D/D	6 mo	909	887	23	1	0		97.5798	2.53025	0.110011	0
	H140	S380D/D	6 mo	854	843	13	1	0		98.7119	1.52225	0.117096	0
	H138	S380D/D	6 mo	1247	1202	48	3	0		96.3913	3.84924	0.240577	0
	A1996	S380D/D	6 mo	995	992	5	0	0		99.6985	0.502513	0	0
	A2000	S380D/D	6 mo	977	962	17	0	0		98.4647	1.74002	0	0
				996.4	977.2	21.2	1	0	AVG	98.1692	2.02885	0.0935369	0
	J1194	-/S380A	6 mo	1406	1191	61	154	0		84.7084	4.33855	10.9531	0
	J1799	-/S380A	6 mo	1084	897	58	126	3		82.7491	5.35055	11.6236	0.276753
	P1840	-/S380A	6 mo	1303	1171	47	84	1		89.8695	3.60706	6.44666	0.076746
	P1841	-/S380A	6 mo	1398	1190	76	131	1		85.1216	5.43634	9.37053	0.0715308
	P1842	-/S380A	6 mo	1480	1259	68	151	2		85.0676	4.59459	10.2027	0.135135
				1334.2	1141.6	62	129.2	1.4	AVG	85.5032	4.66542	9.71931	0.112033
	M456	–/S380D	6 mo	750	667	26	55	2		88.9333	3.46667	7.33333	0.266667
	M457	–/S380D	6 mo	849	722	32	92	3		85.0412	3.76914	10.8363	0.353357
	J1253	–/S380D	6 mo	670	574	42	50	4		85.6716	6.26866	7.46269	0.597015
	J1254	–/S380D	6 mo	1177	980	78	116	3		83.2625	6.62702	9.85556	0.254885
	K1483	–/S380D	6 mo	1305	1141	53	107	4		87.433	4.0613	8.19923	0.306513
				950.2	816.8	46.2	84	3.2	AVG	86.0683	4.83856	8.73742	0.355687
	+/+ II	+/+ III	+/+ IV	A/A II	A/A III	A/A IV	D/D II	D/D III	D/D IV	–/S380A II	–/S380A III	–/S380A IV	–/D II	–/D III	–/D IV
	0	0	0	0	0	0	2.53025	0.110011	0	4.33855	10.9531	0	3.46667	7.33333	0.266667
	0	0	0	0.273973	0	0	1.52225	0.117096	0	5.35055	11.6236	0.276753	3.76914	10.8363	0.353357
	0	0	0	0	0	0	3.84924	0.240577	0	3.60706	6.44666	0.076746	6.26866	7.46269	0.597015
	0.39604	0	0	0.264901	0	0	0.502513	0	0	5.43634	9.37053	0.0715308	6.62702	9.85556	0.254885
	0.626959	0	0	0.202634	0	0	1.74002	0	0	4.59459	10.2027	0.135135	4.0613	8.19923	0.306513
Mean	0.2046	0	0	0.148302	0	0	2.02885	0.0935369	0	4.66542	9.71931	0.112033	4.83856	8.73742	0.355687
SEM	0.130503	0	0	0.0617767	0	0	0.558345	0.044691	0	0.3388	0.900391	0.0464238	0.666094	0.690706	0.0627488
P-value Dunnett's multiple comparisons test compated to +/+				>0.9999	>0.9999	>0.9999	0.0212	0.9998	>0.9999	<0.0001	<0.0001	0.1069	<0.0001	<0.0001	<0.0001
P-value Ordinary one-way ANOVA of PIN II	<0.0001
P-value Ordinary one-way ANOVA of PIN III	<0.0001
P-value Ordinary one-way ANOVA of PIN IV	<0.0001

## Sheet: Fig. 6
Figure 6e
	% prostate epithelial cells with nuclear ß-catenin					WT		S380D/D		S380A/A		+/–
	WT (n=9)	S380D/D (n=7)	S380A/A (n=7)	+/– (n=7)		Positive cells	Total cells	Positive cells	Total cells	Positive cells	Total cells	Positive cells	Total cells
	32.2581	53.9568	25.9328	38.9262		180	558	75	139	139	536	58	149
	30.6533	57.7381	6.13208	15.9322		61	199	97	168	13	212	47	295
	10.5263	51.5	23.3766	32.0513		36	342	103	200	36	154	50	156
	12.5	26.1745	17.0543	26.7123		23	184	39	149	22	129	39	146
	25	63.8298	32.4324	25.8278		38	152	180	282	132	407	39	151
	39.1753	56.8182	20.1149	19.3939		76	194	200	352	35	174	32	165
	24.2938	48.3221	25.7576	24.6032		43	177	144	298	51	198	31	126
	32.9032					51	155
	3.65297					8	219
Mean	23.4403	51.1914	21.543	26.2067
SEM	3.99318	4.56714	3.15723	2.89043
P-value Dunnett's multiple comparisons test compated to +/+		<0.0001	0.9706	0.9185
P-value Ordinary one-way ANOVA	<0.0001
Figure 6f
	TCF/LEF-reporter-positive cells (%)					WT		S380D/D		S380A/A		+/–
	WT (n=11)	S380D/D (n=10)	S380A/A (n=12)	+/– (n=14)		Positive cells	Total cells	Positive cells	Total cells	Positive cells	Total cells	Positive cells	Total cells
	7.23327	17.0799	2.92553	0		40	553	62	363	22	752	0	402
	4.33333	26.2295	0.689655	0.487329		26	600	96	366	3	435	5	1026
	2.09924	7.30388	20.4988	5.50807		11	524	81	1109	263	1283	58	1053
	0.646552	11.6105	11.1857	0		3	464	62	534	50	447	0	428
	7.743	17.9775	16.5816	1.40187		47	607	80	445	65	392	6	428
	0.214133	18.8235	0.873362	1.39581		1	467	128	680	6	687	14	1003
	6.77291	20.6212	5.02513	20.3175		34	502	239	1159	20	398	64	315
	7.85124	27.3855	1.65877	2.22222		38	484	287	1048	7	422	9	405
	11.5556	13.2699	0.520833	26.2252		156	1350	237	1786	2	384	198	755
	6.41628	19.4737	0	23.0143		41	639	185	950	0	418	113	491
	13.9437		17.1134	0.34904		99	710			83	485	2	573
			4.83333	0						29	600	0	374
				23.8095								205	861
				23.6544								167	706
Average	6.25538	17.9775	6.82551	9.17037
SEM	1.28677	1.955	2.15941	2.98241
P-value Dunnett's multiple comparisons test compated to +/+		0.0047	0.9964	0.6903
P-value Ordinary one-way ANOVA	0.0059

## Sheet: Fig. 7
Figure 7c
	Mouse ID	Genotype	Age	Total tubules	Normal tubules	PIN II	PIN III	PIN IV		% Normal tubules	% PIN II	% PIN III	% PIN IV
	J2079	S380D/D	6 mo	1316	1293	21	2	0		98.2523	1.59574	0.151976	0
	J2091	S380D/D	6 mo	1054	1025	26	3	0		97.2486	2.46679	0.28463	0
	J2160	S380D/D	6 mo	1342	1316	23	3	0		98.0626	1.71386	0.223547	0
	J2260	S380D/D	6 mo	1192	1175	17	0	0		98.5738	1.42617	0	0
	J2077	S380D/D	6 mo	1247	1214	30	3	0		97.3536	2.40577	0.240577	0
				1230.2	1204.6	23.4	2.2	0	AVG	97.8982	1.92167	0.180146	0
	J2084	ß-cat +/–; S380D/D	6 mo	1083	1082	1	0	0		99.9077	0.0923361	0	0
	J2161	ß-cat +/–; S380D/D	6 mo	1255	1255	0	0	0		100	0	0	0
	J2520	ß-cat +/–; S380D/D	6 mo	1015	1013	2	0	0		99.803	0.197044	0	0
	J2525	ß-cat +/–; S380D/D	6 mo	1036	1032	4	0	0		99.6139	0.3861	0	0
	J2529	ß-cat +/–; S380D/D	6 mo	812	809	3	0	0		99.6305	0.369458	0	0
				1040.2	1038.2	2	0	0	AVG	99.791	0.208988	0	0
	Percentage tubules with indicated PIN lesions
	D/D II	D/D III	D/D IV	ß-cat +/–; S380D/D II	ß-cat +/–; S380D/D III	ß-cat +/–; S380D/D IV
	1.59574	0.151976	0	0.0923361	0	0
	2.46679	0.28463	0	0	0	0
	1.71386	0.223547	0	0.197044	0	0
	1.42617	0	0	0.3861	0	0
	2.40577	0.240577	0	0.369458	0	0
Mean	1.92167	0.180146	0	0.208988	0	0
SEM	0.215226	0.0498491	0	0.0756788	0	0
P-value of two-tailed unpaired t test compared to S380D/D				<0.0001	0.0068
Figure 7d
			bCat +/–, S380D/D					380D/D
			Pos nucleus	Total cells				Pos nucleus	Total cells
	bCat+/–; D/D	Frame 1	16	43		S380D/D	Frame 1	11	42
	mouse 1	Frame 2	10	41		mouse 6	Frame 2	23	46
	6 mo	Frame 3	20	41		6 mo	Frame 3	20	34
		Frame 4	33	38			Frame 4	17	35
		Frame 5	33	53			Frame 5	23	39
		sum	112	216			sum	94	196
	bCat+/–; D/D	Frame 1	20	58		S380D/D	Frame 1	12	26
	mouse 2	Frame 2	10	52		mouse 7	Frame 2	15	23
	6 mo	Frame 3	12	53		6 mo	Frame 3	11	21
		Frame 4	1	24			Frame 4	20	30
		Frame 5	4	43			Frame 5	24	37
		sum	47	230			sum	82	137
	bCat+/–; D/D	Frame 1	19	31		S380D/D	Frame 1	35	44
	mouse 3	Frame 2	6	53		mouse 8	Frame 2	30	46
	6 mo	Frame 3	8	40		6 mo	Frame 3	23	26
		Frame 4	5	32			Frame 4	18	30
		Frame 5	7	53			Frame 5	24	39
		sum	45	209			sum	130	185
	bCat+/–; D/D	Frame 1	26	38		S380D/D	Frame 1	33	42
	mouse 4	Frame 2	24	37		mouse 9	Frame 2	19	42
	6 mo	Frame 3	23	44		6 mo	Frame 3	15	35
		Frame 4	9	35			Frame 4	18	31
		Frame 5	11	31			Frame 5	9	22
		sum	93	185			sum	94	172
	bCat+/–; D/D	Frame 1	3	29		S380D/D	Frame 1	26	41
	mouse 5	Frame 2	8	39		mouse 10	Frame 2	25	39
	6 mo	Frame 3	3	46		6 mo	Frame 3	14	26
		Frame 4	6	34			Frame 4	11	31
		Frame 5	3	36			Frame 5	31	41
		sum	23	184			sum	107	178
	% cells with nuclear ß-catenin
	bCat+/–; D/D	S380D/D
	51.8519	47.9592
	20.4348	59.854
	21.5311	70.2703
	50.2703	54.6512
	12.5	60.1124
Mean	31.3176	58.5694
SEM	8.21332	3.66654
P-value of two-tailed unpaired t-test		0.0163
Figure 7e
			Pten +/– PIN tissue		Pten +/– normal tissue
			Pos nucleus	Total cells	Pos nucleus	Total cells
	+/–	Frame 1	5	38	3	14
	mouse 11	Frame 2	7	23	3	13
	6 mo	Frame 3	0	35	4	24
		Frame 4	1	19	4	25
		Frame 5	1	23	1	18
		sum	14	138	15	94
	+/–	Frame 1	0	29	10	26
	mouse 12	Frame 2	2	44	7	29
	6 mo	Frame 3	0	31	5	35
		Frame 4	0	46	18	26
		Frame 5	0	55	12	22
		sum	2	205	52	138
	+/–	Frame 1	2	26	1	57
	mouse 13	Frame 2	0	38	3	68
	6 mo	Frame 3	1	30	4	54
		Frame 4	0	41	1	24
		Frame 5	0	44	5	27
		sum	3	179	14	230
	+/–	Frame 1	0	34	10	42
	mouse 14	Frame 2	0	40	6	27
	6 mo	Frame 3	2	39	9	28
		Frame 4	3	36	4	30
		Frame 5	0	29	3	38
		sum	5	178	32	165
	+/–	Frame 1	0	32	10	36
	mouse 15	Frame 2	0	46	6	45
	6 mo	Frame 3	1	56	4	29
		Frame 4	1	56	2	24
		Frame 5	1	51	9	28
		sum	3	241	31	162
	+/– PIN	+/–
	10.1449	15.9574
	0.97561	37.6812
	1.67598	6.08696
	2.80899	19.3939
	1.24481	19.1358
Mean	3.37006	19.6511
SEM	1.72241	5.11392
P-value of two-tailed unpaired t-test		0.0165

## Sheet: Sfig.1
Supplementary Figure 1b
MEFs	Area Under Curve (a.u.)				MEFs	Area Under Curve (a.u.)
Genotype	Pten	Ponceau S	Pten/Ponceau S		Genotype	P-PTEN S380	Ponceau S	Pten/Ponceau S
wildtype 1	28320.2	82010.9	0.345322		wildtype 1	35129.7	82010.9	0.428355
Wildtype 2	24883.4	72085.3	0.345194		Wildtype 2	36391	72085.3	0.504832
+/– 1	10663.5	76214.7	0.139914		+/– 1	33061.4	76214.7	0.433793
+/– 2	13516.5	75905.9	0.17807		+/– 2	33559.9	75905.9	0.442125
A/A -1	4865.05	69360	0.0701421		A/A -1	0	69360	0
A/A - 2	3912.71	65687.8	0.0595652		A/A - 2	0	65687.8	0
∆4/∆4 -1	1495.3	64184.8	0.0232967		∆4/∆4 -1	0	64184.8	0
∆4/∆4 -2	1587.38	59002.5	0.0269035		∆4/∆4 -2	0	59002.5	0
Average	Wildtype	0.345258			Average	Wildtype	0.466593
	'+/–	0.158992				'+/–	0.437959
	A/A	0.0648537				A/A	0
	∆4/∆4	0.0251001				∆4/∆4	0
PTEN -Normalized value to wildtype average					P-PTEN S380 -Normalized value to wildtype average
MEFs		Average			MEFs		Average
wildtype 1	1.00019				wildtype 1	0.918047
Wildtype 2	0.999814	1			Wildtype 2	1.08195	1
+/– 1	0.405245				+/– 1	0.929702
+/– 2	0.515758	0.460502			+/– 2	0.947558	0.93863
A/A -1	0.203159				A/A -1	0
A/A - 2	0.172524	0.187841			A/A - 2	0	0
∆4/∆4 -1	0.0674763				∆4/∆4 -1	0
∆4/∆4 -2	0.077923	0.0726996			∆4/∆4 -2	0	0
Supplementary Figure 1c
Speen	Area Under Curve (a.u.)				Thymus	Area Under Curve (a.u.)				Lung	Area Under Curve (a.u.)				Prostate	Area Under Curve (a.u.)				Liver	Area Under Curve (a.u.)
Genotype	Pten	Ponceau S	Pten/Ponceau S		Genotype	Pten	Ponceau S	Pten/Ponceau S		Genotype	Pten	Ponceau S	Pten/Ponceau S		Genotype	Pten	Ponceau S	Pten/Ponceau S		Genotype	Pten	Ponceau S	Pten/Ponceau S
Wildtype 1	24843.9	92922.6	0.267361		Wildtype 1	20667.4	50501.2	0.409246		Wildtype 1	24756.6	54663.5	0.452891		wildtype 1	23625.6	79458.7	0.297331		Wildtype 1	28292	86121.2	0.328514
Wildtype 2	22673.4	91538.4	0.247693		Wildtype 2	19295.3	41464.4	0.465347		Wildtype 2	26407.6	51218.1	0.515591		Wildtype 2	24626.2	72084.5	0.34163		Wildtype 2	29737.1	72150.4	0.412154
+/– 1	7243.97	77684.3	0.0932488		+/– 1	7871.37	39095.2	0.201338		+/– 1	2239.5	51661	0.0433499		+/– 1	4825.25	68083	0.070873		+/– 1	16988.9	81997.9	0.207187
+/– 2	8834.39	75539	0.116951		+/– 2	5520.18	44672.1	0.123571		+/– 2	3019.57	49804.4	0.0606286		+/– 2	2245.86	63215	0.0355273		+/– 2	18334.6	89289.5	0.205339
A/A -1	7964.1	83319.2	0.0955854		A/A -1	2771.2	44820.5	0.0618289		A/A -1	4085.93	42710.5	0.0956657		A/A -1	1763.55	69667.5	0.0253138		A/A -1	1973.96	99234	0.019892
A/A - 2	6432.68	73317.5	0.0877373		A/A - 2	5994.42	47821.1	0.125351		A/A - 2	6092.61	48775.7	0.124911		A/A - 2	2001.2	79525.9	0.0251642		A/A - 2	1530.06	100813	0.0151772
∆4/∆4 -1	3367.59	66848.5	0.0503764		∆4/∆4 -1	3639.81	41407.1	0.0879032		∆4/∆4 -1	1299.65	46496.8	0.0279513		∆4/∆4 -1	860.335	74676	0.0115209		∆4/∆4 -1	1125.41	79760	0.0141099
∆4/∆4 -2	4672.07	83341.2	0.0560596		∆4/∆4 -2	7111.12	37892.6	0.187665		∆4/∆4 -2	1046.41	45874.3	0.0228103		∆4/∆4 -2	1257.41	75485.9	0.0166575		∆4/∆4 -2	1943.79	89214.4	0.0217878
Average	Wildtype	0.257527			Average	Wildtype	0.437296			Average	Wildtype	0.484241			Average	Wildtype	0.319481			Average	Wildtype	0.370334
	+/–	0.1051				+/–	0.162455				+/–	0.0519892				'+/–	0.0532002				+/–	0.206263
	A/A	0.0916614				A/A	0.0935898				A/A	0.110288				A/A	0.025239				A/A	0.0175346
	∆4/∆4	0.053218				∆4/∆4	0.137784				∆4/∆4	0.0253808				∆4/∆4	0.0140892				∆4/∆4	0.0179489
PTEN -Normalized value to wildtype average					PTEN -Normalized value to wildtype average					PTEN -Normalized value to wildtype average					PTEN -Normalized value to wildtype average					PTEN -Normalized value to wildtype average
Speen		Average			Thymus		Average			Lung		Average			Prostate		Average			Liver		Average
Wildtype 1	1.03819				Wildtype 1	0.935855				Wildtype 1	0.93526				wildtype 1	0.930671				Wildtype 1	0.887074
Wildtype 2	0.961813	1			Wildtype 2	1.06415	1			Wildtype 2	1.06474	1			Wildtype 2	1.06933	1			Wildtype 2	1.11293	1
+/– 1	0.362093				+/– 1	0.460416				+/– 1	0.0895213				+/– 1	0.221838				+/– 1	0.559459
+/– 2	0.454132	0.408113			+/– 2	0.282579	0.371498			+/– 2	0.125203	0.107362			+/– 2	0.111203	0.166521			+/– 2	0.55447	0.556965
A/A -1	0.371166				A/A -1	0.141389				A/A -1	0.197558				A/A -1	0.0792342				A/A -1	0.0537136
A/A - 2	0.340691	0.355929			A/A - 2	0.28665	0.214019			A/A - 2	0.257951	0.227755			A/A - 2	0.078766	0.0790001			A/A - 2	0.0409826	0.0473481
∆4/∆4 -1	0.195616				∆4/∆4 -1	0.201015				∆4/∆4 -1	0.057722				∆4/∆4 -1	0.0360613				∆4/∆4 -1	0.0381005
∆4/∆4 -2	0.217684	0.20665			∆4/∆4 -2	0.429149	0.315082			∆4/∆4 -2	0.0471052	0.0524136			∆4/∆4 -2	0.0521393	0.0441003			∆4/∆4 -2	0.058833	0.0484667
Supplementary Figure 1d
Genotype	PTEN	Average	Normalized PTEN	Normalized average
WT 100%	29925.4	27967.3	1.07001	1
WT 100%	26009.2		0.929986
WT 50%	15353.6	14171.7	0.548985	0.506725
WT 50%	12989.8		0.464465
WT 25%	9033.75	7868.66	0.323011	0.281352
WT 25%	6703.56		0.239693
WT 10%	2738.86	2563.33	0.0979308	0.0916544
WT 10%	2387.79		0.0853779
A/A 100%	2926.79	3174.86	0.10465	0.113521
A/A 100%	3422.93		0.122391
∆4/∆4 100%	1237.16	1716.65	0.0442361	0.0613806
∆4/∆4 100%	2196.13		0.0785251
Supplementary Figure 1e
+/+	Area Under Curve (a.u.)
Time after cyclohexamide treatment (h)	Pten	Tubulin	Pten/Tubulin	Normalized to t=0
0	39885.8	18017.5	2.21372	1
4	40264.2	15466.2	2.60336	1.17601
8	37326.5	13369.1	2.792	1.26122
12	36216.1	12002.4	3.0174	1.36304
A/A	Area Under Curve (a.u.)
Time after cyclohexamide treatment (h)	Pten	Tubulin	Pten/Tubulin	Normalized to t=0
0	23110.6	19942.7	1.15885	1
4	16791.8	16274.6	1.03178	0.89035
8	11659	15782	0.738749	0.637485
12	2162.91	12197.7	0.177322	0.153015
∆4/∆4	Area Under Curve (a.u.)
Time after cyclohexamide treatment (h)	Pten	Tubulin	Pten/Tubulin	Normalized to t=0
0	22629.8	16152.5	1.40101	1
4	9116.02	12564.9	0.725516	0.517852
8	6850.95	13490.1	0.507849	0.362488
12	1271.6	10986.2	0.115745	0.0826156

## Sheet: Sfig.2
Supplementary Figure 2a
Genotype	Number of aneuploid cells	Total spreads counted	% Aneuploidy	Average	P-value of Dunnett's multiple comparisons test compared to +/+
Pten ∆4/∆4 -1	10	50	20
Pten ∆4/∆4 -2	13	50	26	20.6667	0.01
Pten ∆4/∆4 -3	8	50	16
Pten S380A-1	13	50	26
Pten S380A-2	13	50	26	24.6667	0.0005
Pten S380A-3	11	50	22
Pten TKV-1	13	50	26
Pten TKV-2	14	50	28
Pten TKV-3	12	50	24	26.8	<0.0001
Pten TKV-4	13	50	26
Pten TKV-5	15	50	30
Pten +/- 1	10	50	20
Pten +/- 2	11	50	22	22	0.004
Pten +/- 3	12	50	24
Pten +/+ -1	5	50	10
Pten +/+ -2	6	50	12	12
Pten +/+ -3	7	50	14
Ordinay one-way ANOVA: p=0.0002
Supplementary Figure 2b
Controls for	Cell line	# cells	% Abnormal	% Misaligned	% Lagging	% Bridge	% Multiple errors
TKV	wt #240	52	9.61538	3.84615	5.76923	1.92308	1.92308
	wt #249	31	12.9032	3.22581	0	9.67742	0
	wt #250	33	18.1818	0	6.06061	12.1212	0
	+/+ #274	33	12.1212	6.06061	3.0303	3.0303	0
	+/+ #275	41	19.5122	7.31707	2.43902	12.1951	2.43902
	+/+ #245	35	11.4286	8.57143	0	5.71429	2.85714
S380A	WT #386	28	14.2857	3.57143	7.14286	3.57143	0
	WT #388	29	20.6897	10.3448	3.44828	6.89655	0
	WT #391	30	13.3333	10	0	10	6.66667
	WT #368	30	16.6667	0	13.3333	3.33333	0
	WT #387	32	9.375	3.125	6.25	0	0
D4	wt #416	30	13.3333	3.33333	6.66667	10	6.66667
	wt #416	30	16.6667	3.33333	13.3333	0	0
	wt #427	30	20	3.33333	13.3333	6.66667	3.33333
	wt #428	30	16.6667	3.33333	10	6.66667	3.33333
+/–	wt #1	31	23	6	10	10	3
	wt #4	31	19	6	6	16	10
	wt #6	30	23	7	7	10	0
	wt #2	30	10	3	7	3	3.33333
	Average		15.7779	4.8103	6.35826	6.884	2.29224
	Cell line	# cells	% Abnormal	% Misaligned	% Lagging	% Bridge	% Multiple errors
	TKV/TKV #265	86	25.5814	12.7907	10.4651	5.81395	2.32558
	TKV/TKV #266	65	16.9231	4.61538	7.69231	9.23077	4.61538
	TKV/TKV #267	75	33.3333	12	13.3333	14.6667	4
	TKV/TKV #263	38	28.9474	13.1579	13.1579	15.7895	7.89474
	TKV/TKV #268	34	44.1176	32.3529	20.5882	17.6471	23.5294
	TKV/TKV #272	33	45.4545	15.1515	12.1212	24.2424	3.0303
	TKV/TKV #270	31	22.5806	16.129	6.45161	9.67742	9.67742
	TKV/TKV #284	36	36.1111	19.4444	16.6667	11.1111	11.1111
	Average	398	31.6311	15.7052	12.5595	13.5224	8.27299
	Cell line	# cells	% Abnormal	% Misaligned	% Lagging	% Bridge	% Multiple errors
	A/A #372	48	41.6667	25	18.75	2.08333	4.16667
	A/A #370	30	30	13.3333	10	10	3.33333
	A/A #398	30	23.3333	16.6667	3.33333	13.3333	10
	A/A #366	30	26.6667	16.6667	6.66667	10	6.66667
	A/A #367	30	13.3333	6.66667	6.66667	3.33333	0
	AVG	168	27	15.6667	9.08333	7.75	4.83333
	Cell line	# cells	% Abnormal	% Misaligned	% Lagging	% Bridge	% Multiple errors
	∆4/∆4 #417	32	28.125	9.375	6.25	18.75	6.25
	∆4/∆4 #417	30	40	10	20	20	10
	∆4/∆4 #423	31	32.2581	12.9032	19.3548	6.45161	3.22581
	∆4/∆4 #419	31	35.4839	9.67742	19.3548	12.9032	6.45161
	∆4/∆4 #421	30	33.3333	13.3333	13.3333	10	3.33333
	AVG	154	33.8401	11.0578	15.6586	13.621	5.85215
	Cell line	# cells	% Abnormal	% Misaligned	% Lagging	% Bridge	% Multiple errors
	+/– #440	32	46.875	9.375	31.25	21.875	15.625
	+/– #5	61	27.8689	11.4754	11.4754	9.83607	4.91803
	+/– #7	35	31.4286	14.2857	11.4286	8.57143	2.85714
	+/– #3	32	34.375	18.75	9.375	9.375	3.125
	AVG	160	35.1369	13.4715	15.8822	12.4144	6.63129
P-value Ordinary One-way ANOVA			<0.0001	<0.0001	<0.0024	0.0119	0.0281
Dunnett's Multiple Comparisons test compared to WT	P-Value	Abnormal	Misaligned	Lagging	Bridge	Multiple Errors
	TKV/TKV	<0.0001	<0.0001	0.0405	0.0153	0.0096
	A/A	0.0115	0.0003	0.7735	0.9945	0.6638
	∆4/∆4	<0.0001	0.0529	0.0068	0.0482	0.3599
	+/–	<0.0001	0.0093	0.0121	0.1976	0.2631
Supplementary Figure 2c
	% cells with abnormal spindle geometry
	+/+ (n=10)	TKV/TKV (n=3)	A/A(n=3)	∆4/∆4 (n=4)	+/– (n=3)
	15	30			35
	10	25			25
	15	35			25
	10		40
	10		30
	10		30
	15			35
	15			20
	15			25
	10			30
Average	12.5	30	33.3333	27.5	28.3333
P-value Ordinary One-way ANOVA	<0.0001
Dunnett's Multiple Comparisons test compared to WT		<0.0001	<0.0001	0.0001	0.0002
Supplementary Figure 2d
	Normalized (to WT) EG5 signal at centrosomes
	WT (n=11)	TKV/TKV (n=8)	A/A (n=7)	∆4/∆4 (n=4)	Pten +/– (n=3)
	1.01	0.53	0.55		0.66
	1.01	0.38	0.76		1.15
	0.99	0.91	0.95		0.55
		0.4
	1.31	0.52	0.75
	0.82	0.5	0.6
	1	0.68	0.96
	0.87	0.72	0.85
	1.24			0.68
	0.92			0.86
	0.81			0.69
	1.03			0.75
Average	1.00091	0.58	0.774286	0.745	0.786667
P-value Ordinary One-way ANOVA	0.0005
Dunnett's Multiple Comparisons test compared to WT		<0.0001	0.043	0.064	0.225
Supplementary Figure 2e
	% Prophases with reduced centrosome movement
	WT (n=9)	TKV/TKV (n=3)	A/A (n=3)	∆4/∆4 (n=3)	+/– (n=3)
	5	30			40
	0	25			20
	10	30			35
	10		40
	20		30
	15		35
	30			40
	10			45
	20			30
Average	13.3333	28.3333	35	38.3333	31.6667
P-value Ordinary One-way ANOVA	0.0007
Dunnett's Multiple Comparisons test compared to WT		0.0489	0.0039	0.0011	0.0139

## Sheet: Sfig.3
Supplementary Figure 3c
Spleen	P AKT T308	Total AKT	P-AKT T308 /AKT	P-Akt S473	P-AKT S473 /AKT		Lung	P AKT T308	Total AKT	P-AKT T308 /AKT	P-Akt S473	P-AKT S473 /AKT		Liver	P AKT T308	Total AKT	P-AKT T308 /AKT	P-Akt S473	P-AKT S473 /AKT		Prostate	P AKT T308	Total AKT	P-AKT T308 /AKT	P-Akt S473	P-AKT S473 /AKT
wildtype 1	1240.72	15649.9	0.0792796	13189	0.842752		wildtype 1	5932.15	10936.2	0.542433	9515.17	0.870063		wildtype 1	8213.71	12612.3	0.651244	8410.98	0.666885		wildtype 1	5819.2	15096.6	0.385466	7079.98	0.46898
Wildtype 2	1523.26	15363.9	0.0991451	13128.1	0.854477		Wildtype 2	5488.13	12107.2	0.453295	9618.88	0.794476		Wildtype 2	7043.39	14937.7	0.471518	4926.1	0.329777		Wildtype 2	5174.96	14931.7	0.346576	6036.45	0.404272
+/– 1	1720.13	14293.5	0.120344	11804	0.825829		+/– 1	11521.8	13926.9	0.827303	13291.3	0.954363		+/– 1	10965.8	9826.08	1.11598	3580.86	0.364424		+/– 1	4537.2	16980.2	0.267206	9063.64	0.533778
+/– 2	2151.96	15705.1	0.137023	12572.7	0.800546		+/– 2	10304.4	14857.8	0.693533	11762.4	0.791665		+/– 2	9294.97	12174.4	0.763486	5035.98	0.413654		+/– 2	4172.79	15731.6	0.26525	5347.91	0.339948
A/A-1	3744.03	15694.6	0.238555	13820.5	0.88059		A/A-1	10178.2	12867.5	0.791003	10113.6	0.785984		A/A-1	6254	12760.4	0.490112	8717.59	0.683177		A/A-1	9422.69	20154.2	0.467531	5183.38	0.257186
A/A-2	3049.5	14855.5	0.205277	13141	0.884585		A/A-2	8677.4	15483.1	0.560441	10233.8	0.660961		A/A-2	6729.66	13698.7	0.491263	9521.17	0.695043		A/A-2	8443.28	18210.3	0.463653	4781.5	0.262571
∆4/∆4-1	13633.7	19584.4	0.69615	14338	0.732114		∆4/∆4-1	22687.9	13541.3	1.67545	13890.3	1.02577		∆4/∆4-1	26444	14954.3	1.76832	16283.1	1.08885		∆4/∆4-1	16652.8	24991.5	0.666338	12464.7	0.498756
∆4/∆4-2	11783.2	18244.2	0.645861	14598.1	0.800146		∆4/∆4-2	18122.5	11257.3	1.60985	13069.7	1.161		∆4/∆4-2	28427.1	14351.9	1.98071	13157.7	0.916787		∆4/∆4-2	16317.9	20338.1	0.802331	10435.1	0.513084
		P-AKT T308	P-AKT S473						P-AKT T308	P-Akt S473 Average						P-AKT T308	P-Akt S473 Average						P-AKT T308	P-Akt S473 Average
Average	Wildtype	0.0892123	0.848615				Average	Wildtype	0.497864	0.83227				Average	Wildtype	0.561381	0.498331				Average	Wildtype	0.366021	0.436626
	+/–	0.128683	0.813188					+/–	0.760418	0.873014					+/–	0.939735	0.389039					+/–	0.266228	0.436863
	A/A	0.221916	0.882587					A/A	0.675722	0.723473					A/A	0.490687	0.68911					A/A	0.465592	0.259879
	∆4/∆4	0.671006	0.76613					∆4/∆4	1.64265	1.09339					∆4/∆4	1.87452	1.00282					∆4/∆4	0.734334	0.50592
Spleen	P-AKT T308 -Normalized value to wildtype average	P-AKT T308		P-AKT S473 -Normalized value to wildtype average	P-AKT S473		Lung	P-AKT T308 -Normalized value to wildtype average	P-AKT T308		P-AKT S473 -Normalized value to wildtype average	P-AKT S473		Liver	P-AKT T308 -Normalized value to wildtype average	P-AKT T308		P-AKT S473 -Normalized value to wildtype average	P-AKT S473		Prostate	P-AKT T308 -Normalized value to wildtype average	P-AKT T308		P-AKT S473 -Normalized value to wildtype average	P-AKT S473
		Average			Average				Average			Average				Average			Average				Average			Average
wildtype 1	0.888662		wildtype 1	0.993092			wildtype 1	1.08952		wildtype 1	1.04541			wildtype 1	1.16008		wildtype 1	1.33824			wildtype 1	1.05312		wildtype 1	1.0741
Wildtype 2	1.11134	1	Wildtype 2	1.00691	1		Wildtype 2	0.91048	1	Wildtype 2	0.95459	1		Wildtype 2	0.839925	1	Wildtype 2	0.661762	1		Wildtype 2	0.946876	1	Wildtype 2	0.9259	1
+/– 1	1.34896		+/– 1	0.97315			+/– 1	1.6617		+/– 1	1.1467			+/– 1	1.98793		+/– 1	0.73129			+/– 1	0.730029		+/– 1	1.22251
+/– 2	1.53592	1.44244	+/– 2	0.943356	0.958253		+/– 2	1.39302	1.52736	+/– 2	0.951212	1.04896		+/– 2	1.36001	1.67397	+/– 2	0.830079	0.780684		+/– 2	0.724684	0.727357	+/– 2	0.77858	1.00054
A/A-1	2.67402		A/A-1	1.03768			A/A-1	1.58879		A/A-1	0.944386			A/A-1	0.873047		A/A-1	1.37093			A/A-1	1.27733		A/A-1	0.589031
A/A-2	2.30099	2.4875	A/A-2	1.04239	1.04003		A/A-2	1.12569	1.35724	A/A-2	0.794167	0.869277		A/A-2	0.875098	0.874072	A/A-2	1.39474	1.38284		A/A-2	1.26674	1.27204	A/A-2	0.601363	0.595197
∆4/∆4-1	7.8033		∆4/∆4-1	0.862717			∆4/∆4-1	3.36528		∆4/∆4-1	1.2325			∆4/∆4-1	3.14995		∆4/∆4-1	2.185			∆4/∆4-1	1.82049		∆4/∆4-1	1.1423
∆4/∆4-2	7.23959	7.52145	∆4/∆4-2	0.942885	0.902801		∆4/∆4-2	3.23351	3.2994	∆4/∆4-2	1.39499	1.31374		∆4/∆4-2	3.52829	3.33912	∆4/∆4-2	1.83972	2.01236		∆4/∆4-2	2.19203	2.00626	∆4/∆4-2	1.17511	1.1587
Spleen	pTSC2	Ponceau S	pTSC2/Ponceau S				Lung	pTSC2	Ponceau S	pTSC2/Ponceau S				Liver	pTSC2	Ponceau S	pTSC2/Ponceau S				Prostate	pTSC2	Ponceau S	pTSC2/Ponceau S
wildtype 1	578.678	91814.6	0.00630268				wildtype 1	634.163	56493.8	0.0112253				wildtype 1	6308.54	96047.1	0.0656817				wildtype 1	2740.2	96843.2	0.0282953
Wildtype 2	794.577	85987	0.00924067				Wildtype 2	504.749	48005.9	0.0105143				Wildtype 2	4695.35	91177.1	0.051497				Wildtype 2	1622.79	83753.9	0.0193757
+/– 1	423.263	73009.5	0.00579737				+/– 1	39.87	52594.9	0.000758058				+/– 1	3057.1	87236.8	0.0350437				+/– 1	1169.23	86842.3	0.0134639
+/– 2	231.607	76500.6	0.00302752				+/– 2	563.021	53565.4	0.0105109				+/– 2	3144.98	83512.3	0.0376589				+/– 2	1233.43	79114.7	0.0155904
A/A-1	972.82	90081.7	0.0107993				A/A-1	897.698	47637.1	0.0188445				A/A-1	1916.79	93420.9	0.0205178				A/A-1	11247.7	90888.2	0.123753
A/A-2	1448.84	86996.6	0.016654				A/A-2	393.335	55861.3	0.00704128				A/A-2	1593.79	94527.5	0.0168606				A/A-2	9704.25	84239.1	0.115199
∆4/∆4-1	16551.9	75328	0.219731				∆4/∆4-1	14310.8	48381.3	0.295791				∆4/∆4-1	20495.6	78675.7	0.260507				∆4/∆4-1	34146	84578.3	0.403721
∆4/∆4-2	14576.9	71765.9	0.203117				∆4/∆4-2	13850.9	47744	0.290108				∆4/∆4-2	22078.4	73173	0.301729				∆4/∆4-2	29030.2	91569.3	0.31703
Average	Wildtype	0.00777167					Average	Wildtype	0.0108698					Average	Wildtype	0.0585894					Average	Wildtype	0.0238355
	+/–	0.00441245						+/–	0.00563448						+/–	0.0363513						+/–	0.0145271
	A/A	0.0137267						A/A	0.0129429						A/A	0.0186892						A/A	0.119476
	∆4/∆4	0.211424						∆4/∆4	0.29295						∆4/∆4	0.281118						∆4/∆4	0.360375
Spleen	P-TSC2 -Normalized value to wildtype average	P-TSC2					Lung	P-TSC2 -Normalized value to wildtype average	P-TSC2					Liver	P-TSC2 -Normalized value to wildtype average	P-TSC2					Prostate	P-TSC2 -Normalized value to wildtype average	P-TSC2
		Average							Average							Average							Average
wildtype 1	0.810981						wildtype 1	1.03271						wildtype 1	1.12105						wildtype 1	1.18711
Wildtype 2	1.18902	1					Wildtype 2	0.967293	1					Wildtype 2	0.878948	1					Wildtype 2	0.812893	1
+/– 1	0.745962						+/– 1	0.0697397						+/– 1	0.598125						+/– 1	0.564867
+/– 2	0.389559	0.56776					+/– 2	0.966981	0.51836					+/– 2	0.642761	0.620443					+/– 2	0.654082	0.609474
A/A-1	1.38957						A/A-1	1.73365						A/A-1	0.350196						A/A-1	5.19198
A/A-2	2.14291	1.76624					A/A-2	0.647783	1.19072					A/A-2	0.287776	0.318986					A/A-2	4.83308	5.01253
∆4/∆4-1	28.2734						∆4/∆4-1	27.2122						∆4/∆4-1	4.44632						∆4/∆4-1	16.9378
∆4/∆4-2	26.1355	27.2044					∆4/∆4-2	26.6893	26.9507					∆4/∆4-2	5.14989	4.79811					∆4/∆4-2	13.3008	15.1193
Spleen	Gsk3	Ponceau S	Gsk3/Ponceau S				Lung	Gsk3	Ponceau S	Gsk3/Ponceau S				Liver	Gsk3	Ponceau S	Gsk3/Ponceau S				Prostate	Gsk3	Ponceau S	Gsk3/Ponceau S
wildtype 1	20382.1	91814.6	0.221992				wildtype 1	20689.4	56493.8	0.366224				wildtype 1	18041.9	96047.1	0.187845				wildtype 1	2996.64	96843.2	0.0309432
Wildtype 2	12130.4	85987	0.141073				Wildtype 2	22592.4	48005.9	0.470618				Wildtype 2	18903.1	91177.1	0.207323				Wildtype 2	3044.55	83753.9	0.0363511
+/– 1	8169.45	73009.5	0.111896				+/– 1	22573.4	52594.9	0.429193				+/– 1	14673.5	87236.8	0.168203				+/– 1	3619.3	86842.3	0.0416767
+/– 2	6702.19	76500.6	0.0876097				+/– 2	22801.3	53565.4	0.425672				+/– 2	10871.3	83512.3	0.130176				+/– 2	5044.54	79114.7	0.0637624
A/A-1	15864.4	90081.7	0.176111				A/A-1	16637.4	47637.1	0.349253				A/A-1	8478.97	93420.9	0.0907609				A/A-1	22982.5	90888.2	0.252866
A/A-2	17725.3	86996.6	0.203747				A/A-2	18003.4	55861.3	0.322287				A/A-2	8808.34	94527.5	0.0931829				A/A-2	21796.3	84239.1	0.258743
∆4/∆4-1	41185.5	75328	0.54675				∆4/∆4-1	29924.8	48381.3	0.618521				∆4/∆4-1	29005.8	78675.7	0.368676				∆4/∆4-1	21354.8	84578.3	0.252485
∆4/∆4-2	45681.9	71765.9	0.63654				∆4/∆4-2	27963.1	47744	0.585688				∆4/∆4-2	40544.1	73173	0.554085				∆4/∆4-2	22265.5	91569.3	0.243154
Average	Wildtype	0.181532					Average	Wildtype	0.418421					Average	Wildtype	0.197584					Average	Wildtype	0.0336472
	+/–	0.0997527						+/–	0.427433						+/–	0.14919						+/–	0.0527195
	A/A	0.189929						A/A	0.33577						A/A	0.0919719						A/A	0.255805
	∆4/∆4	0.591645						∆4/∆4	0.602105						∆4/∆4	0.461381						∆4/∆4	0.24782
Spleen	P-GSK3 -Normalized value to wildtype average	P-GSK3					Lung	P-GSK3 -Normalized value to wildtype average	P-GSK3					Liver	P-GSK3 -Normalized value to wildtype average	P-GSK3					Prostate	P-GSK3 -Normalized value to wildtype average	P-GSK3
		Average							Average							Average							Average
wildtype 1	1.22288						wildtype 1	0.875252						wildtype 1	0.950709						wildtype 1	0.919638
Wildtype 2	0.777122	1					Wildtype 2	1.12475	1					Wildtype 2	1.04929	1					Wildtype 2	1.08036	1
+/– 1	0.616397						+/– 1	1.02574						+/– 1	0.8513						+/– 1	1.23864
+/– 2	0.482613	0.549505					+/– 2	1.01733	1.02154					+/– 2	0.658841	0.755071					+/– 2	1.89503	1.56683
A/A-1	0.970137						A/A-1	0.834692						A/A-1	0.459354						A/A-1	7.51522
A/A-2	1.12238	1.04626					A/A-2	0.770247	0.802469					A/A-2	0.471613	0.465484					A/A-2	7.68989	7.60256
∆4/∆4-1	3.01186						∆4/∆4-1	1.47823						∆4/∆4-1	1.86592						∆4/∆4-1	7.5039
∆4/∆4-2	3.50649	3.25918					∆4/∆4-2	1.39976	1.43899					∆4/∆4-2	2.80431	2.33512					∆4/∆4-2	7.22659	7.36524

[truncated: 6 more sheets: Sfig.4, Sfig.5, Sfig.6, Sfig.7, Sfig.8, Sfig.9]
